# Supplementary material for: Immune-Related Genes in the Honey Bee Mite Varroa destructor (Acarina, Parasitidae)
Source: Insects. 2025 Mar 28;16(4):356. doi: 10.3390/insects16040356 (PMC12027997; doi:10.3390/insects16040356)
Supplement: Supplementary file 1 [file insects-16-00356-s001.zip]

Archive with 8 entries (8 files):
- Supplementary File S1.xlsx
- Table S1.pdf
- Table S2.pdf
- Table S3.pdf
- Table S4.pdf
- Table S5.pdf
- Table S6.pdf
- Table S7.pdf
