# Supplementary material for: Immune-Related Genes in the Honey Bee Mite Varroa destructor (Acarina, Parasitidae)
Source: Insects. 2025 Mar 28;16(4):356. doi: 10.3390/insects16040356 (PMC12027997; doi:10.3390/insects16040356)
Supplement: Supplementary file 1 [file insects-16-00356-s001.zip › Supplementary File S1.xlsx]

## Sheet: resognition
tBLASTn results using candidate recognition genes as query vs. Varroa destructor transcriptome
#column headers: qseqid sseqid pident length mismatch gapopen qstart qend sstart send evalue bitscore
XP_022672747.1	TRINITY_DN5310_c0_g1_i2	100	374	0	0	181	554	1306	185	0	746
XP_022673026.1	TRINITY_DN5392_c0_g2_i1	100	445	0	0	78	522	3	1337	0	895
XP_022645188.1	TRINITY_DN8663_c0_g2_i1	94.79	883	40	1	600	1482	3306	676	0	1710
XP_022645189.1	TRINITY_DN8663_c0_g2_i1	100	877	0	0	600	1476	3306	676	0	1812
XP_022646715.1	TRINITY_DN5843_c0_g1_i1	100	195	0	0	139	333	1000	416	6.41e-128	369
XP_022654763.1	TRINITY_DN1270_c0_g1_i1	100	237	0	0	1	237	3165	2455	2.32e-156	464
XP_022656525.1	TRINITY_DN7266_c0_g1_i1	94.872	195	0	1	782	976	1925	1371	2.12e-116	375
XP_022656529.1	TRINITY_DN7266_c0_g1_i1	100	185	0	0	782	966	1925	1371	0	383
XP_022658153.1	TRINITY_DN15171_c0_g1_i1	100	296	0	0	363	658	2541	1654	5.68e-130	404
XP_022658154.1	TRINITY_DN14093_c0_g1_i1	99.167	120	1	0	136	255	386	27	2.45e-85	263
XP_022660134.1	TRINITY_DN5829_c0_g1_i1	99.454	183	0	1	13	195	1467	922	1.82e-131	378
XP_022660135.1	TRINITY_DN5829_c0_g1_i1	100	182	0	0	13	194	1467	922	2.83e-133	382
XP_022668925.1	TRINITY_DN991_c0_g2_i1	29.73	296	160	12	267	516	130	1011	5.63e-22	99.8	low id	multiple epidermal growth factor-like domains protein 11 isoform X2 [Varroa destructor]
*Candidates in yellow were considered not present in the transcriptome (<80% identity)

## Sheet: signaling
tBLASTn results using candidate signaling genes as query vs. Varroa destructor transcriptome
#column headers: qseqid sseqid pident length mismatch gapopen qstart qend sstart send evalue bitscore
XP_022646497.1	TRINITY_DN7205_c0_g2_i2	73.259	359	94	2	18	375	354	1427	0	574
XP_022657489.1	TRINITY_DN1102_c0_g1_i1	100	182	0	0	252	433	1159	614	2.04e-130	381
XP_022663991.1	TRINITY_DN9810_c0_g1_i1	99.606	254	1	0	48	301	30	791	2.04e-148	420
XP_022664896.1	TRINITY_DN14613_c0_g1_i1	100	268	0	0	1270	1537	3	806	0	566
XP_022667531.1	TRINITY_DN8582_c0_g2_i3	99.893	938	1	0	1899	2836	2	2815	0	1887
XP_022643975.1	TRINITY_DN30952_c0_g1_i1	46.809	94	49	1	178	270	43	324	1.26e-27	105	low id	protein spaetzle 3-like [Varroa destructor]
XP_022644257.1	TRINITY_DN9609_c0_g1_i1	34.014	147	92	2	364	506	829	392	5.9e-23	101	low id	vegetative cell wall protein gp1-like, partial [Varroa destructor]
XP_022644415.1	TRINITY_DN39811_c0_g2_i1	98.134	268	0	1	148	415	4	792	5.34e-171	483
XP_022649508.1	TRINITY_DN5913_c0_g1_i1	100	265	0	0	1	265	244	1038	7.25e-139	417
XP_022650171.1	TRINITY_DN7563_c0_g1_i1	100	732	0	0	390	1121	3	2198	0	1437
XP_022651559.1	TRINITY_DN26561_c0_g1_i1	88.811	143	16	0	1127	1269	2	430	2.77e-84	275
XP_022652064.1	TRINITY_DN6212_c0_g2_i1	96.405	612	0	1	277	866	2	1837	0	1064
XP_022652311.1	TRINITY_DN22528_c0_g1_i1	100	403	0	0	134	536	2428	1220	0	766
XP_022653722.1	TRINITY_DN26561_c0_g1_i1	78.912	147	26	3	1064	1209	2	430	1.68e-72	242
XP_022654810.1	TRINITY_DN9609_c0_g1_i1	100	287	0	0	1	287	1210	350	0	574
XP_022656113.1	TRINITY_DN37486_c0_g1_i1	97.619	84	2	0	796	879	252	1	3.91e-49	169
XP_022656314.1	TRINITY_DN2314_c1_g1_i1	100	245	0	0	333	577	742	8	3.49e-144	424
XP_022659768.1	TRINITY_DN44349_c0_g1_i1	100	54	0	0	961	1014	284	123	1.59e-28	110
XP_022661416.1	TRINITY_DN8340_c0_g1_i6	100	489	0	0	25	513	1	1467	0	792
XP_022661521.1	TRINITY_DN46332_c0_g1_i1	99.742	387	1	0	210	596	2	1162	0	799
XP_022665229.1	TRINITY_DN15857_c0_g1_i1	100	135	0	0	224	358	3	407	3.18e-93	284
XP_022668132.1	TRINITY_DN45706_c0_g1_i1	100	1089	0	0	540	1628	3	3269	0	2198
XP_022668810.1	TRINITY_DN4599_c0_g2_i1	100	135	0	0	319	453	556	152	9.74e-94	283
XP_022668812.1	TRINITY_DN4599_c0_g2_i1	100	135	0	0	226	360	556	152	1.94e-95	284
XP_022668977.1	TRINITY_DN30090_c0_g1_i1	99.858	704	1	0	158	861	2272	161	0	1158
XP_022671835.1	TRINITY_DN46904_c0_g2_i1	100	452	0	0	29	480	3132	1777	0	958
XP_022672682.1	TRINITY_DN6367_c0_g1_i1	100	290	0	0	1	290	1494	625	0	610
XP_022687269.1	TRINITY_DN4599_c0_g2_i1	100	135	0	0	183	317	556	152	3.95e-96	284
XP_022693386.1	TRINITY_DN2364_c0_g2_i1	99.815	542	1	0	181	722	2	1627	0	1125
*Candidates in yellow were considered not present in the transcriptome (<80% identity)

## Sheet: response
tBLASTn results using candidate response genes as query vs. Varroa destructor transcriptome
#column headers: qseqid sseqid pident length mismatch gapopen qstart qend sstart send evalue bitscore
XP_022664603.1	TRINITY_DN25946_c0_g1_i1	99.692	325	1	0	277	601	3	977	0	615
XP_022643422.1	TRINITY_DN8423_c0_g1_i3	38.298	141	80	4	22	162	598	999	1.2e-26	112	low id	C-type invertebrate lysozyme
XP_022644325.1	TRINITY_DN37973_c0_g1_i1	100	148	0	0	1	148	1027	584	5.18e-97	288
XP_022648598.1	TRINITY_DN8757_c2_g2_i1	100	155	0	0	1	155	429	893	6.74e-111	319
XP_022650748.1	TRINITY_DN14848_c0_g1_i1	100	360	0	0	138	497	1082	3	0	676
XP_022654008.1	TRINITY_DN5127_c0_g1_i1	99.787	469	1	0	1876	2344	1	1407	0	962
XP_022655568.1	TRINITY_DN5271_c0_g3_i1	100	156	0	0	1	156	2043	1576	1.74e-108	325
XP_022659018.1	TRINITY_DN3029_c0_g2_i1	100	444	0	0	1	444	1694	363	0	874
XP_022662425.1	TRINITY_DN3272_c0_g2_i1	100	550	0	0	1	550	2436	787	0	1003
XP_022662471.1	TRINITY_DN29719_c0_g1_i1	100	771	0	0	655	1425	188	2500	0	1318
XP_022662476.1	TRINITY_DN29719_c0_g1_i1	100	771	0	0	597	1367	188	2500	0	1317
XP_022662993.1	TRINITY_DN37426_c0_g1_i1	100	382	0	0	165	546	1	1146	0	739
XP_022665384.1	TRINITY_DN7537_c0_g2_i1	100	678	0	0	1	678	312	2345	0	1362
XP_022666443.1	TRINITY_DN4477_c0_g1_i1	100	410	0	0	327	736	2	1231	0	844
XP_022669180.1	TRINITY_DN8423_c0_g1_i3	100	242	0	0	1	242	562	1287	1.26e-137	411
XP_022669697.1	TRINITY_DN3272_c0_g2_i1	40.095	419	228	8	49	454	2487	1261	4.51e-83	291	low id	probable chitinase 10 isoform X1
XP_022671739.1	TRINITY_DN50119_c0_g1_i1	100	110	0	0	753	862	2	331	1.21e-62	207
XP_022671742.1	TRINITY_DN12278_c0_g1_i1	100	125	0	0	616	740	2	376	2.63e-67	218
*Candidates in yellow were considered not present in the transcriptome (<80% identity)
